# Supplementary material for: Sexual-biased gene expression of olfactory-related genes in the antennae of Conogethes pinicolalis (Lepidoptera: Crambidae)
Source: BMC Genomics. 2020 Mar 19;21:244. doi: 10.1186/s12864-020-6648-3 (PMC7081556; doi:10.1186/s12864-020-6648-3)
Supplement: Supplementary file 1 — Additional file 1: Figure S1. A) functional annotation of assembled sequences based on gene ontology (GO) categorization; b) EuKaryotic of orthologous groups (KOG) classification; c) is KEGG pathway annotation of the transcriptome. Figure S2. Quantitative RT-qPCR expression levels of olfactory genes from female and male moth of C. pinicolalis. The expression levels were statistically significant (t-test, *P < 0.05, **P < 0.01, ***P < 0.001, NS: not significant). Figure S3. Phylogenetic relationship of olfactory-related gene from C. pinicolalis and other insects. A: ORs, B: IRs, C: CSPs. Red font represents the genes from C. pinicolalis; Cpun, Ofur, Bmor, Cmed, Ehip, Harm and Mcin are the abbreviation of C. punctiferalis, O. furnacalis, B. mori, Cnaphalocrocis medinalis, Eogystia hippophaecolus, Helicoverpa armigera, Macrocentrus cingulum, respectively. [file 12864_2020_6648_MOESM1_ESM.zip]

Archive with 3 entries (3 files):
- Figure S2.tif
- Figure S3.jpg
- Figure S1.tif
